# Supplementary material for: Chitosan-Based Thermogelling System for Nose-to-Brain Donepezil Delivery: Optimising Formulation Properties and Nasal Deposition Profile
Source: Pharmaceutics. 2023 Jun 5;15(6):1660. doi: 10.3390/pharmaceutics15061660 (PMC10302257; doi:10.3390/pharmaceutics15061660)
Supplement: Supplementary file 1 [file pharmaceutics-15-01660-s001.zip]

Archive with 7 entries (7 files):
- Supplementary Figures.pdf
- Table S1.pdf
- Table S2.pdf
- Table S3.pdf
- Table S4.pdf
- Table S5.pdf
- Table S6.pdf
